# Supplementary material for: NIR-715 photodynamic therapy induces immunogenic cancer cell death by enhancing the endoplasmic reticulum stress response
Source: Cell Death Dis. 2024 Dec 18;15(12):890. doi: 10.1038/s41419-024-07283-4 (PMC11655639; doi:10.1038/s41419-024-07283-4)
Supplement: Supplementary file 7 — source data [file 41419_2024_7283_MOESM7_ESM.zip › source data.xlsx]

## Sheet: Figure 2A
fluorescence intensity
	KYSE30				KYSE150
Time	0.5	1	2		0.5	1	2
00:00:00	1098	1337	4676		850	1506	3547
00:01:01	1170	1479	5058		888	1517	3662
00:02:01	1222	1553	5019		949	1562	3778
00:03:01	1304	1576	5541		982	1634	3872
00:04:01	1302	1738	5539		1087	1641	3995
00:05:01	1400	1858	5547		1147	1726	4100
00:06:01	1423	1987	6647		1153	1733	4217
00:07:01	1431	2075	6853		1254	1871	4332
00:08:02	1451	2322	7056		1303	1889	4457
00:09:01	1554	2397	7246		1349	2037	4585
00:10:02	1579	2435	7431		1410	2105	4702
00:11:01	1665	2772	7609		1451	2174	4820
00:12:01	1684	2765	7781		1508	2157	4943
00:13:01	1728	2958	7950		1628	2235	5051
00:14:02	1828	3028	8099		1626	2182	5168
00:15:02	1818	3212	8247		1671	2368	5279
00:16:01	1832	3282	8389		1707	2398	5403
00:17:01	1946	3664	8533		1781	2392	5528
00:18:01	1912	3778	8673		1926	2545	5658
00:19:01	2121	3892	8812		1907	2509	5781
00:20:02	2123	3995	8950		1996	2631	5909
00:21:01	2274	4090	9086		2059	2701	6050
00:22:01	2204	4182	9215		1912	2722	6181
00:23:02	2349	4273	9349		1939	2750	6315
00:24:01	2418	4354	9487		2104	2831	6455
00:25:00	2458	4443	9620		2057	2799	6592
00:26:01	2510	4545	9743		2156	2907	6729
00:27:01	2549	4653	9878		2134	3056	6861
00:28:01	2596	4768	10010		2448	2919	7005
00:29:01	2636	4874	10144		2519	2927	7146
00:30:02	2678	4979	10276		2549	2862	7284
00:31:01	2718	5077	10414		2625	3082	7423
00:32:00	2748	5170	10546		2676	3195	7567
00:33:02	2802	5259	10681		2729	3181	7707
00:34:02	2840	5345	10814		2793	3127	7845
00:35:01	2877	5431	10939		2867	3344	7977
00:36:01	2915	5510	11067		2928	3829	8113
00:37:01	2957	5591	11181		2980	3881	8248
00:38:01	2994	5670	11289		3033	3928	8373
00:39:01	3030	5747	11385		3087	3978	8511
00:40:01	3065	5827	11477		3144	4030	8641
00:41:01	3101	5907	11567		3192	4080	8771
00:42:01	3137	5997	11664		3237	4129	8892
00:43:01	3176	6096	11776		3282	4176	9018
00:44:01	3212	6199	11904		3324	4224	9146
00:45:01	3249	6309	12049		3361	4274	9275
00:46:01	3286	6419	12208		3396	4321	9404
00:47:01	3322	6527	12383		3435	4370	9536
00:48:01	3355	6634	12563		3466	4416	9672
00:49:01	3389	6749	12748		3480	4460	9810
00:50:01	3422	6862	12934		3529	4506	9945
00:51:01	3452	6972	13123		3586	4551	10080
00:52:02	3481	7083	13310		3631	4596	10212
00:53:01	3517	7197	13491		3690	4642	10343
00:54:01	3559	7318	13670		3733	4687	10475
00:55:01	3610	7440	13840		3773	4726	10609
00:56:01	3669	7564	14006		3813	4766	10738
00:57:01	3739	7688	14165		3859	4809	10871
00:58:02	3812	7807	14322		3903	4854	11001
00:59:01	3890	7924	14476		3950	4899	11128
01:00:01	3969	8033	14625		3998	4941	11245
01:01:01	4047	8142	14771		4047	4981	11354
01:02:01	4119	8248	14911		4087	5022	11448
01:03:01	4190	8350	15048		4121	5063	11540
01:04:01	4258	8450	15190		4153	5102	11636
01:05:01	4324	8547	15332		4194	5140	11730
01:06:01	4390	8642	15435		4227	5178	11817
01:07:01	4449	8735	15567		4256	5216	11891
01:08:01	4505	8826	15718		4279	5257	11965
01:09:01	4561	8919	15876		4303	5301	12052
01:10:01	4616	9009	16046		4333	5341	12170
01:11:01	4670	9098	16212		4366	5376	12303
01:12:01	4720	9187	16378		4399	5415	12442
01:13:01	4770	9270	16536		4428	5454	12584
01:14:01	4817	9357	16690		4449	5496	12725
01:15:01	4866	9443	16838		4481	5536	12858
01:16:01	4912	9525	16983		4542	5575	12985
01:17:01	4959	9608	17120		4613	5613	13107
01:18:01	5007	9690	17253		4669	5650	13228
01:19:01	5055	9772	17381		4714	5689	13346
01:20:01	5105	9851	17508		4746	5728	13460
01:21:01	5153	9931	17629		4782	5771	13566
01:22:01	5202	10003	17748		4819	5813	13674
01:23:01	5250	10075	17863		4851	5851	13776
01:24:01	5296	10149	17974		4874	5890	13873
01:25:01	5338	10220	18082		4884	5928	13969
01:26:01	5382	10292	18188		4900	5967	14072
01:27:01	5425	10361	18296		4953	6005	14179
01:28:01	5471	10432	18404		5011	6045	14284
01:29:01	5517	10501	18507		5066	6087	14385
01:30:01	5566	10573	18607		5120	6127	14486
01:31:01	5614	10646	18706		5142	6165	14583
01:32:01	5659	10715	18808		5165	6203	14681
01:33:01	5700	10785	18905		5195	6238	14766
01:34:01	5742	10853	19001		5223	6273	14848
01:35:01	5783	10920	19094		5252	6307	14922
01:36:01	5820	10980	19187		5284	6338	14994
01:37:01	5860	11043	19278		5319	6373	15074
01:38:01	5896	11103	19368		5359	6414	15164
01:39:01	5932	11167	19456		5392	6461	15279
01:40:01	5970	11228	19539		5408	6511	15408
01:41:01	6004	11286	19625		5427	6569	15539
01:42:01	6039	11349	19705		5459	6624	15664
01:43:01	6073	11412	19786		5488	6674	15783
01:44:01	6106	11470	19867		5514	6722	15897
01:45:01	6140	11532	19946		5540	6766	16011
01:46:01	6172	11594	20023		5565	6811	16122
01:47:01	6205	11626	20099		5594	6853	16230
01:48:01	6238	11686	20177		5614	6890	16335
01:49:01	6272	11753	20254		5611	6929	16443
01:50:01	6305	11824	20327		5615	6972	16548
01:51:01	6338	11889	20402		5648	7014	16660
01:52:01	6372	11954	20479		5700	7058	16787
01:53:01	6405	12018	20555		5743	7100	16906
01:54:01	6437	12083	20632		5776	7140	17017
01:55:01	6468	12143	20710		5810	7180	17126
01:56:01	6499	12202	20788		5839	7218	17233
01:57:01	6530	12261	20861		5870	7263	17339
01:58:01	6564	12318	20932		5899	7309	17438
01:59:01	6593	12374	21006		5928	7348	17527
02:00:01	6624	12432	21079		5952	7390	17601
02:01:01	6656	12490	21151		5970	7430	17654
02:02:01	6686	12548	21221		5991	7470	17687
02:03:01	6717	12606	21290		6025	7506	17705
02:04:00	6746	12662	21357		6062	7545	17716
02:05:01	6776	12719	21423		6092	7582	17736
02:06:01	6805	12771	21490		6111	7622	17779
02:07:01	6836	12828	21554		6124	7659	17852
02:08:01	6864	12885	21616		6136	7693	17963
02:09:01	6895	12939	21680		6171	7729	18104
02:10:01	6924	12993	21739		6212	7767	18258
02:10:54	6945	13048	21799		6251	7802	18407
02:11:54	6974	13102	21860		6285	7836	18544
02:12:54	7007	13156	21920		6313	7870	18664
02:13:54	7041	13212	21976		6339	7905	18779
02:14:54	7074	13269	22032		6362	7940	18889
02:15:54	7107	13319	22093		6379	7972	18995
02:16:54	7142	13377	22154		6403	8007	19099
02:17:54	7175	13433	22223		6439	8047	19188
02:18:54	7207	13487	22278		6472	8085	19259
02:19:54	7243	13537	22335		6499	8122	19309
02:20:54	7278	13599	22391		6520	8156	19333
02:21:54	7311	13649	22445		6540	8193	19340
02:22:54	7346	13708	22505		6559	8233	19334
02:23:54	7376	13758	22549		6573	8273	19327
02:24:54	7414	13817	22599		6587	8311	19327
02:25:54	7447	13869	22652		6605	8348	19349
02:26:54	7479	13921	22698		6626	8386	19380
02:27:54	7514	13978	22743		6642	8426	19422
02:28:54	7544	14032	22785		6653	8464	19485
02:29:54	7579	14089	22831		6670	8499	19561
02:30:54	7611	14142	22875		6695	8536	19643
02:31:54	7642	14197	22927		6722	8574	19717
02:32:54	7679	14252	22976		6753	8612	19784
02:33:54	7717	14304	23022		6781	8649	19838
02:34:54	7746	14359	23069		6807	8685	19881
02:35:54	7777	14410	23117		6829	8718	19938
02:36:54	7806	14464	23162		6854	8753	20058
02:37:54	7831	14516	23205		6880	8789	20238
02:38:54	7862	14567	23247		6905	8826	20436
02:39:54	7887	14618	23287		6933	8862	20623
02:40:54	7914	14665	23331		6962	8899	20780
02:41:54	7940	14714	23369		6990	8936	20906
02:42:54	7967	14762	23409		7015	8971	21017
02:43:54	7996	14807	23446		7033	9003	21120
02:44:54	8027	14851	23480		7052	9040	21226
02:45:54	8058	14895	23515		7070	9076	21324
02:46:54	8090	14940	23549		7075	9108	21425
02:47:54	8122	14986	23584		7097	9141	21514
02:48:54	8155	15027	23620		7126	9177	21587
02:49:54	8187	15068	23656		7145	9209	21660
02:50:54	8220	15108	23690		7158	9239	21722
02:51:54	8255	15150	23723		7175	9272	21774
02:52:54	8288	15190	23756		7196	9306	21835
02:53:54	8320	15224	23786		7216	9341	21918
02:54:54	8353	15267	23820		7238	9375	22018
02:55:54	8385	15306	23855		7264	9409	22120
02:56:54	8417	15344	23887		7286	9443	22210
02:57:54	8447	15388	23920		7299	9476	22272
02:58:54	8477	15429	23955		7301	9511	22293
02:59:54	8506	15476	23985		7318	9544	22282

## Sheet: Figure 2C
	KSE30
	白光板照10min						避光
	1	2	3	4	5	6	7	8	9	10	11	12
	0	0.5μM	1μM	2μM	4μM	blank	blank	0	0.5μM	1μM	2μM	4μM
	0.291	0.276	0.128	0.1	0.102	0.099	0.083	0.317	0.279	0.289	0.295	0.269
	0.289	0.249	0.105	0.102	0.105	0.099	0.09	0.347	0.301	0.317	0.31	0.298
	0.279	0.249	0.107	0.109	0.104	0.098	0.089	0.358	0.312	0.313	0.309	0.295
	0.278	0.246	0.109	0.109	0.106	0.101	0.09	0.361	0.306	0.305	0.306	0.292
OD-blank	0.19175	0.17675	0.02875	0.00075	0.00275	0.09925	0.088	0.229	0.191	0.201	0.207	0.181
	0.18975	0.14975	0.00575	0.00275	0.00575			0.259	0.213	0.229	0.222	0.21
	0.17975	0.14975	0.00775	0.00975	0.00475			0.27	0.224	0.225	0.221	0.207
	0.17875	0.14675	0.00975	0.00975	0.00675			0.273	0.218	0.217	0.218	0.204
实验组/对照组	0.185	0.955405	0.155405	0.00405405	0.0148649			0.25775	0.741028	0.779825	0.803104	0.702231
		0.809459	0.0310811	0.0148649	0.0310811				0.826382	0.888458	0.8613	0.814743
		0.809459	0.0418919	0.0527027	0.0256757				0.869059	0.872939	0.85742	0.803104
		0.793243	0.0527027	0.0527027	0.0364865				0.845781	0.841901	0.845781	0.791465
*100%	100	95.5405	15.5405	0.405405	1.48649			100	74.1028	77.9825	80.3104	70.2231
		80.9459	3.10811	1.48649	3.10811				82.6382	88.8458	86.13	81.4743
		80.9459	4.18919	5.27027	2.56757				86.9059	87.2939	85.742	80.3104
		79.3243	5.27027	5.27027	3.64865				84.5781	84.1901	84.5781	79.1465
average	100	84.1892	7.02703	3.10811	2.7027			100	82.0563	84.5781	84.1901	77.7886
SEM		7.60608	5.74391	2.53536	0.923149				5.58196	4.80418	2.66922	5.1324
Error bar	0	3.80304	2.87195	1.26768	0.461574			0	2.79098	2.40209	1.33461	2.5662
	KSE150
	白光板照10min						避光
	1	2	3	4	5	6	7	8	9	10	11	12
	0	0.5μM	1μM	2μM	4μM	blank	blank	0	0.5μM	1μM	2μM	4μM
	0.512	0.171	0.103	0.102	0.103	0.101	0.108	0.631	0.638	0.562	0.549	0.416
	0.497	0.178	0.105	0.103	0.105	0.101	0.09	0.657	0.608	0.582	0.538	0.393
	0.528	0.172	0.105	0.103	0.103	0.102	0.089	0.628	0.605	0.573	0.504	0.358
	0.446	0.189	0.106	0.104	0.104	0.102	0.091	0.529	0.541	0.525	0.483	0.337
OD-blank	0.4105	0.0695	0.0015	0.0005	0.0015	0.1015	0.0945	0.5365	0.5435	0.4675	0.4545	0.3215
	0.3955	0.0765	0.0035	0.0015	0.0035			0.5625	0.5135	0.4875	0.4435	0.2985
	0.4265	0.0705	0.0035	0.0015	0.0015			0.5335	0.5105	0.4785	0.4095	0.2635
	0.3445	0.0875	0.0045	0.0025	0.0025			0.4345	0.4465	0.4305	0.3885	0.2425
实验组/对照组	0.39425	0.176284	0.00380469	0.00126823	0.00380469			0.51675	1.05177	0.904693	0.879536	0.622158
		0.194039	0.00887762	0.00380469	0.00887762				0.993711	0.943396	0.858249	0.577649
		0.178821	0.00887762	0.00380469	0.00380469				0.987905	0.92598	0.792453	0.509918
		0.22194	0.0114141	0.00634115	0.00634115				0.864054	0.833091	0.751814	0.469279
*100%	100	17.6284	0.380469	0.126823	0.380469			100	105.177	90.4693	87.9536	62.2158
		19.4039	0.887762	0.380469	0.887762				99.3711	94.3396	85.8249	57.7649
		17.8821	0.887762	0.380469	0.380469				98.7905	92.598	79.2453	50.9918
		22.194	1.14141	0.634115	0.634115				86.4054	83.3091	75.1814	46.9279
average	100	19.2771	0.82435	0.380469	0.570704			100	97.4359	90.179	82.0513	54.4751
SEM		2.09674	0.319164	0.207101	0.242848				7.89873	4.84566	5.89195	6.82725
Error bar	0	1.04837	0.159582	0.103551	0.121424			0	3.94936	2.42283	2.94598	3.41363

## Sheet: Figure 2D
																			KYSE30
																				NIR715	overlight			light
																				0	19	20	20	14	22	26
																				0.5uM	17	20	24	14	10	9
																				1uM	22	26	16	2	4	6
																				2uM	24	26	16	0	0	0
																			KYSE150
																				NIR715	overlight			light
																				0	32	25	38	34	33	39
																				0.5uM	23	27	41	16	15	5
																				1uM	39	30	39	2	2	0
																				2uM	30	38	36	0	0	0

## Sheet: Figure 3C
Tumor Volume (mm3)
Time(days)	0μM						5μM						10μM						0μM + light						5μM + light						10μM + light
0	54.6013	71.8451	57.0355	62.5	57.7325	54.6465	49.7315	39.6352	45.9477	101.626	56.0928	51.6168	63.92	55.5247	57.3088	55.0646	48.2157	60.1314	57.6321	51.0131	85.0157	49.223	56.69	47.2895	48.3451	45.9223	51.6681	56.1012	53.4682	57.4848	72.0983	56.6834	48.2157	45.0391	48.562	46.3682
3	108	108	69.9519	113.677	82.2702	63.737	72.7275	85.5405	61.0409	75.2844	79.8768	81.1269	154.196	88.0443	50.5993	80.4946	88.959	80.4946	81.3564	93.2318	86.5503	92.0748	76.2205	104.778	89.0192	79.9359	74.8607	78.4584	96.5494	82.2833	160.744	95.5259	82.6177	83.167	55.3729	57.2656
6	403.477	277.558	248.397	384.345	169.097	147.251	198.025	283.853	124.812	265.721	255.274	262.264	276.822	314.705	120.96	226.845	244.728	255.591	287.965	276.464	359.662	378.539	208.134	210.148	87.2256	72.0374	66.25	73.1784	62.2503	102.938	106.58	118.958	50.1736	66.6278	83.75	81.5921
9	495.663	301.676	403.477	765.448	355.117	297.752	410.045	589.098	226.492	371.839	473.85	574.34	424.36	460.511	147.77	400.882	470.289	519.233	462.721	541.603	419.232	488.485	452.411	499.408	63.0149	54.2649	41.0813	46.8198	65	119.37	103.326	103.326	43.7642	72.2824	77.875	108.985
12	718.824	483.188	675.138	680.511	545	459.046	538.304	842.717	454.457	521.793	615	493.245	646.407	617.714	273.194	555.431	603.432	842.58	639.45	561.643	654.062	583.709	572.57	664.848	56.0023	44.0499	39.589	43.5217	63.7065	102.317	86.3136	77.5033	43.7642	51.6721	75.4439	96.1252

## Sheet: Figure 3F
Tumor weight (g)
	NIR715						NIR715+light
0	0.08	0.16	0.154	0.282	0.157	0.133	0.253	0.135	0.142	0.229	0.148	0.164	10μM						0μM + light						5μM + light						10μM + light
5	0.153	0.228	0.082	0.143	0.162	0.249	0.054	0.027	0.015	0.024	0.031	0.102	63.92	55.5247	57.3088	55.0646	48.2157	60.1314	57.6321	51.0131	85.0157	49.223	56.69	47.2895	48.3451	45.9223	51.6681	56.1012	53.4682	57.4848	72.0983	56.6834	48.2157	45.0391	48.562	46.3682
10	0.154	0.15	0.089	0.16	0.189	0.161	0.037	0.078	0.035	0.047	0.045	0.024	154.196	88.0443	50.5993	80.4946	88.959	80.4946	81.3564	93.2318	86.5503	92.0748	76.2205	104.778	89.0192	79.9359	74.8607	78.4584	96.5494	82.2833	160.744	95.5259	82.6177	83.167	55.3729	57.2656

## Sheet: Figure 4B
ROS production
	0.5 μM			0.5 μM+light			1 μM			1 μM+light
KYSE30	1.07902	0.97905	0.941928	4.86312	5.04581	5.19067	1.12397	1.33446	1.2542	9.56911	10.1235	10.0524
KYSE150	1.03719	1.02897	0.933842	3.16005	2.83609	2.96848	1.05277	1.1482	1.08364	5.24534	6.44593	6.44035

## Sheet: Figure 4C
	NIR-715				NIR-715+light
	Distance	NIR-715+light	ER		Distance	NIR-715	ER
	0	43	5		0	50	91
	0.049579	33	6		0.049575	45	94
	0.099158	29	4		0.099151	34	114
	0.148737	59	5		0.148726	69	88
	0.198316	40	4		0.198302	63	95
	0.247895	60	4		0.247877	55	81
	0.297474	38	4		0.297452	61	73
	0.347053	43	5		0.347028	86	83
	0.396632	51	7		0.396603	69	133
	0.446211	52	3		0.446178	87	109
	0.49579	60	5		0.495754	50	157
	0.545369	31	6		0.545329	84	127
	0.594948	36	2		0.594905	94	85
	0.644527	43	5		0.64448	81	154
	0.694106	36	6		0.694055	62	110
	0.743685	33	6		0.743631	64	129
	0.793264	23	4		0.793206	79	117
	0.842843	24	6		0.842782	110	163
	0.892422	20	6		0.892357	94	175
	0.942001	18	5		0.941932	68	151
	0.99158	32	5		0.991508	55	98
	1.04116	38	7		1.04108	94	159
	1.09074	31	7		1.09066	82	158
	1.14032	45	4		1.14023	89	126
	1.18989	45	2		1.18981	81	118
	1.23947	32	10		1.23938	102	110
	1.28905	42	6		1.28896	92	134
	1.33863	69	6		1.33854	85	134
	1.38821	94	9		1.38811	51	118
	1.43779	95	4		1.43769	102	98
	1.48737	114	8		1.48726	67	119
	1.53695	89	7		1.53684	94	123
	1.58653	105	6		1.58641	96	122
	1.63611	90	8		1.63599	79	129
	1.68569	90	8		1.68556	122	162
	1.73526	105	6		1.73514	76	197
	1.78484	120	8		1.78471	106	141
	1.83442	130	6		1.83429	129	137
	1.884	124	8		1.88386	108	184
	1.93358	143	14		1.93344	145	192
	1.98316	116	9		1.98302	103	162
	2.03274	113	8		2.03259	160	144
	2.08232	106	17		2.08217	164	179
	2.1319	128	10		2.13174	201	192
	2.18147	112	16		2.18132	195	181
	2.23105	118	13		2.23089	198	193
	2.28063	90	9		2.28047	217	203
	2.33021	84	8		2.33004	195	179
	2.37979	114	9		2.37962	229	170
	2.42937	91	6		2.42919	222	175
	2.47895	108	6		2.47877	241	156
	2.52853	83	7		2.52834	232	135
	2.57811	138	12		2.57792	235	118
	2.62769	97	12		2.6275	228	111
	2.67726	93	13		2.67707	246	98
	2.72684	118	11		2.72665	249	97
	2.77642	124	15		2.77622	244	136
	2.826	124	15		2.8258	226	121
	2.87558	107	13		2.87537	255	128
	2.92516	73	16		2.92495	250	116
	2.97474	113	24		2.97452	248	89
	3.02432	80	24		3.0241	255	110
	3.0739	97	39		3.07367	254	120
	3.12348	119	50		3.12325	246	115
	3.17306	66	42		3.17283	249	121
	3.22263	100	35		3.2224	255	114
	3.27221	83	47		3.27198	255	99
	3.32179	88	39		3.32155	255	99
	3.37137	82	46		3.37113	253	110
	3.42095	76	40		3.4207	255	129
	3.47053	69	45		3.47028	255	107
	3.52011	83	45		3.51985	253	121
	3.56969	68	54		3.56943	255	66
	3.61926	53	65		3.619	252	103
	3.66884	80	48		3.66858	250	82
	3.71842	77	53		3.71815	255	73
	3.768	80	46		3.76773	254	56
	3.81758	123	43		3.81731	245	76
	3.86716	92	31		3.86688	241	80
	3.91674	92	31		3.91646	255	96
	3.96632	125	41		3.96603	248	91
	4.0159	110	44		4.01561	255	83
	4.06548	113	56		4.06518	247	82
	4.11505	79	81		4.11476	244	68
	4.16463	89	79		4.16433	218	65
	4.21421	130	87		4.21391	211	78
	4.26379	107	89		4.26348	199	111
	4.31337	107	81		4.31306	204	66
	4.36295	115	69		4.36263	167	79
	4.41253	113	67		4.41221	191	79
	4.46211	87	55		4.46178	188	74
	4.51169	106	62		4.51136	167	72
	4.56127	74	61		4.56094	200	64
	4.61085	91	59		4.61051	141	72
	4.66042	63	85		4.66009	149	113
	4.71	92	94		4.70966	156	122
	4.75958	93	144		4.75924	140	122
	4.80916	108	182		4.80881	122	100
	4.85874	78	182		4.85839	130	150
	4.90832	99	235		4.90796	118	155
	4.9579	105	217		4.95754	118	155
	5.00748	99	202		5.00711	148	139
	5.05706	99	202		5.05669	111	159
	5.10663	119	227		5.10626	136	143
	5.15621	134	191		5.15584	108	136
	5.20579	102	190		5.20542	128	166
	5.25537	157	166		5.25499	69	167
	5.30495	127	144		5.30457	87	199
	5.35453	116	139		5.35414	101	179
	5.40411	156	128		5.40372	92	223
	5.45369	116	117		5.45329	100	231
	5.50327	129	135		5.50287	78	187
	5.55285	133	147		5.55244	125	206
	5.60243	110	177		5.60202	87	205
	5.652	102	169		5.65159	106	195
	5.70158	150	164		5.70117	98	175
	5.75116	89	159		5.75075	101	164
	5.80074	108	158		5.80032	94	188
	5.85032	122	145		5.8499	140	101
	5.8999	128	146		5.89947	102	151
	5.94948	95	132		5.94905	89	99
	5.99906	123	145		5.99862	95	123
	6.04863	156	154		6.0482	61	155
	6.09821	135	135		6.09777	112	139
	6.14779	128	134		6.14735	84	186
	6.19737	118	142		6.19692	91	182
	6.24695	97	160		6.2465	76	196
	6.29653	121	134		6.29607	72	173
	6.34611	128	118		6.34565	92	220
	6.39569	128	131		6.39522	113	203
	6.44527	171	123		6.4448	62	203
	6.49485	154	130		6.49438	111	154
	6.54443	131	131		6.54395	107	195
	6.594	108	160		6.59353	96	161
	6.64358	112	192		6.6431	57	171
	6.69316	162	216		6.69268	71	157
	6.74274	110	229		6.74225	114	196
	6.79232	96	235		6.79183	87	173
	6.8419	152	230		6.8414	67	152
	6.89148	106	225		6.89098	37	175
	6.94106	96	242		6.94055	57	165
	6.99064	106	237		6.99013	56	143
	7.04021	129	204		7.0397	44	167
	7.08979	104	217		7.08928	53	177
	7.13937	117	221		7.13886	47	142
	7.18895	156	213		7.18843	66	167
	7.23853	140	192		7.23801	46	178
	7.28811	140	192		7.28758	56	187
	7.33769	173	205		7.33716	51	159
	7.38727	104	193		7.38673	55	165
	7.43685	135	182		7.43631	78	176
	7.48643	129	200		7.48588	60	167
	7.53601	143	207		7.53546	78	166
	7.58558	116	197		7.58503	41	180
	7.63516	134	172		7.63461	48	136
	7.68474	155	200		7.68419	56	149
	7.73432	111	216		7.73376	69	150
	7.7839	133	222		7.78334	78	174
	7.83348	127	228		7.83291	83	161
	7.88306	144	178		7.88249	74	175
	7.93264	100	135		7.93206	92	207
	7.98222	114	138		7.98164	87	208
	8.0318	140	125		8.03121	94	227
	8.08137	93	96		8.08079	114	210
	8.13095	105	85		8.13036	131	229
	8.18053	110	88		8.17994	99	221
	8.23011	103	102		8.22951	89	237
	8.27969	96	105		8.27909	128	204
	8.32927	119	80		8.32867	127	226
	8.37885	119	80		8.37824	84	222
	8.42843	116	112		8.42782	105	210
	8.478	79	115		8.47739	109	211
	8.52758	122	149		8.52697	126	184
	8.57716	113	145		8.57654	122	192
	8.62674	90	150		8.62612	132	237
	8.67632	90	179		8.67569	139	170
	8.7259	119	156		8.72527	80	157
	8.77548	104	180		8.77484	122	171
	8.82506	117	186		8.82442	95	158
	8.87464	95	195		8.87399	98	195
	8.92422	159	194		8.92357	96	194
	8.9738	120	210		8.97315	119	158
	9.02337	117	184		9.02272	101	225
	9.07295	90	177		9.0723	99	184
	9.12253	107	153		9.12187	100	162
	9.17211	110	178		9.17145	99	111
	9.22169	131	171		9.22102	82	153
	9.27127	116	176		9.2706	109	135
	9.32085	107	177		9.32017	101	151
	9.37043	116	178		9.36975	106	126
	9.42001	76	142		9.41932	91	154
	9.46959	123	128		9.4689	65	146
	9.51916	95	144		9.51848	72	147
	9.56874	115	136		9.56805	78	132
	9.61832	82	134		9.61763	71	95
	9.6679	100	129		9.6672	79	164
	9.71748	105	132		9.71678	105	144
	9.76706	96	145		9.76635	55	134
	9.81664	121	160		9.81593	92	157
	9.86622	115	155		9.8655	105	166
	9.9158	126	175		9.91508	97	137
	9.96537	150	165		9.96465	92	190
	10.015	84	154		10.0142	102	203
	10.0645	105	118		10.0638	109	181
	10.1141	124	114		10.1134	112	160
	10.1637	130	114		10.163	95	194
	10.2133	80	89		10.2125	102	162
	10.2629	109	94		10.2621	133	205
	10.3124	100	106		10.3117	115	143
	10.362	102	131		10.3613	110	148
	10.4116	75	126		10.4108	120	174
	10.4612	95	141		10.4604	108	173
	10.5107	116	146		10.51	87	195
	10.5603	78	148		10.5596	69	174
	10.6099	78	148		10.6091	92	198
	10.6595	108	166		10.6587	63	155
	10.7091	74	163		10.7083	49	181
	10.7586	138	178		10.7579	91	192
	10.8082	125	166		10.8074	100	174
	10.8578	122	163		10.857	59	178
	10.9074	72	156		10.9066	69	167
	10.957	123	151		10.9562	88	142
	11.0065	136	136		11.0057	88	180
	11.0561	105	134		11.0553	98	197
	11.1057	140	97		11.1049	92	193
	11.1553	122	132		11.1545	77	223
	11.2049	101	133		11.204	115	195
	11.2544	112	166		11.2536	75	183
	11.304	124	150		11.3032	117	187
	11.3536	100	157		11.3528	117	200
	11.4032	88	176		11.4023	98	186
	11.4527	106	143		11.4519	119	161
	11.5023	156	144		11.5015	120	136
	11.5519	155	161		11.5511	159	180
	11.6015	189	152		11.6006	99	117
	11.6511	193	154		11.6502	128	122
	11.7006	168	139		11.6998	105	141
	11.7502	168	139		11.7494	100	115
	11.7998	194	134		11.7989	124	137
	11.8494	177	176		11.8485	129	122
	11.8989	189	143		11.8981	100	142
	11.9485	160	160		11.9477	88	163
	11.9981	141	177		11.9972	77	187
	12.0477	145	171		12.0468	98	191
	12.0973	151	203		12.0964	117	200
	12.1469	129	202		12.146	105	223
	12.1964	164	201		12.1956	85	238
	12.246	120	203		12.2451	73	181
	12.2956	109	216		12.2947	104	223
	12.3452	92	198		12.3443	110	195
	12.3947	159	205		12.3939	85	210
	12.4443	139	237		12.4434	92	207
	12.4939	134	219		12.493	89	211
	12.5435	148	180		12.5426	87	208
	12.5931	90	169		12.5922	106	216
	12.6426	112	156		12.6417	107	230
	12.6922	71	179		12.6913	111	215
	12.7418	148	123		12.7409	115	152
	12.7914	112	135		12.7904	97	197
	12.841	112	135		12.84	113	159
	12.8905	106	173		12.8896	68	195
	12.9401	78	142
	12.9897	106	132
	13.0393	85	121
	13.0889	101	131
	13.1384	95	117
	13.188	98	102
	13.2376	93	107
	13.2872	89	99
	13.3368	100	103
	13.3863	62	103
	13.4359	66	91
	13.4855	72	95
	13.5351	93	113
	13.5846	61	112
	13.6342	99	103
	13.6838	96	104
	13.7334	142	119
	13.783	130	106
	13.8325	128	124
	13.8821	106	138
	13.9317	123	155
	13.9813	123	155
	14.0308	135	148
	14.0804	151	163
	14.13	120	162
	14.1796	121	200
	14.2292	189	191
	14.2788	179	188
	14.3283	145	169
	14.3779	134	145
	14.4275	156	125
	14.4771	158	112
	14.5266	188	120
	14.5762	181	107
	14.6258	171	148
	14.6754	149	148
	14.725	160	146
	14.7745	118	159
	14.8241	156	142
	14.8737	164	150
	14.9233	148	161
	14.9728	129	146
	15.0224	153	146
	15.072	144	174
	15.1216	147	142
	15.1712	136	137
	15.2208	92	139
	15.2703	141	132
	15.3199	109	141
	15.3695	143	142
	15.4191	127	146
	15.4686	118	125
	15.5182	119	116
	15.5678	128	133
	15.6174	95	141
	15.667	95	136
	15.7165	115	137
	15.7661	154	123
	15.8157	121	128
	15.8653	78	90
	15.9148	155	120
	15.9644	101	84
	16.014	136	89
	16.0636	135	68
	16.1132	73	101
	16.1627	134	87
	16.2123	134	87
	16.2619	143	103
	16.3115	89	108
	16.3611	90	106
	16.4106	114	133
	16.4602	134	124
	16.5098	107	121
	16.5594	105	123
	16.609	110	130
	16.6585	115	109
	16.7081	124	107
	16.7577	108	118
	16.8073	120	113
	16.8569	129	102
	16.9064	162	109
	16.956	153	128
	17.0056	116	138
	17.0552	133	156
	17.1047	146	194
	17.1543	104	190
	17.2039	146	193
	17.2535	128	213
	17.3031	128	213
	17.3526	129	208
	17.4022	120	226
	17.4518	133	203
	17.5014	125	212
	17.551	102	215
	17.6005	148	177
	17.6501	120	196
	17.6997	114	157
	17.7493	159	133
	17.7989	172	123
	17.8484	104	118
	17.898	95	102
	17.9476	130	100
	17.9972	140	113
	18.0467	112	101
	18.0963	124	139
	18.1459	104	154
	18.1955	100	124
	18.2451	98	142
	18.2946	121	180
	18.3442	103	141
	18.3938	97	137
	18.4434	103	140
	18.493	88	120
	18.5425	91	114
	18.5921	86	102
	18.6417	49	124
	18.6913	66	99
	18.7408	94	103
	18.7904	65	99
	18.84	80	85
	18.8896	81	84
	18.9392	85	114
	18.9887	102	133
	19.0383	123	138
	19.0879	107	178
	19.1375	100	177
	19.1871	97	208
	19.2366	99	192
	19.2862	122	222
	19.3358	126	211
	19.3854	180	220
	19.435	125	203
	19.4845	158	198
	19.5341	158	198
	19.5837	114	165
	19.6333	93	176
	19.6828	132	146
	19.7324	129	170
	19.782	142	155
	19.8316	117	157
	19.8812	137	185
	19.9307	175	174
	19.9803	169	197
	20.0299	132	184
	20.0795	135	192
	20.1291	98	171
	20.1786	137	185
	20.2282	122	195
	20.2778	116	178
	20.3274	89	168
	20.377	102	173
	20.4265	114	149
	20.4761	117	148
	20.5257	103	153
	20.5753	115	140
	20.6249	87	144
	20.6744	87	144
	20.724	120	173
	20.7736	94	179
	20.8232	163	175
	20.8727	152	174
	20.9223	154	171
	20.9719	124	196
	21.0215	116	221
	21.0711	151	168
	21.1207	131	176
	21.1702	143	177
	21.2198	152	173
	21.2694	182	175
	21.319	161	147
	21.3685	140	166
	21.4181	184	161
	21.4677	164	190
	21.5173	164	168
	21.5669	128	166
	21.6164	146	164
	21.666	120	153
	21.7156	127	198
	21.7652	127	198
	21.8148	126	175
	21.8643	132	170
	21.9139	107	156
	21.9635	137	168
	22.0131	86	168
	22.0627	93	136
	22.1122	130	153
	22.1618	103	153
	22.2114	89	166
	22.261	118	164
	22.3105	98	142
	22.3601	81	131
	22.4097	89	127
	22.4593	83	97
	22.5089	81	102
	22.5584	77	101
	22.608	69	75
	22.6576	86	69
	22.7072	114	52
	22.7568	113	95
	22.8063	88	80
	22.8559	105	88
	22.9055	105	88
	22.9551	89	72
	23.0047	87	89
	23.0542	93	93
	23.1038	66	112
	23.1534	111	151
	23.203	69	118
	23.2525	78	154
	23.3021	56	178
	23.3517	54	161
	23.4013	84	153
	23.4509	56	174
	23.5004	60	143
	23.55	93	154
	23.5996	73	119
	23.6492	80	145
	23.6988	129	117
	23.7483	106	147
	23.7979	138	123
	23.8475	93	160
	23.8971	151	153
	23.9467	105	130
	23.9962	108	174
	24.0458	116	152
	24.0954	124	176
	24.145	142	159
	24.1945	133	172
	24.2441	123	178
	24.2937	140	195
	24.3433	105	205
	24.3929	135	222
	24.4424	132	212
	24.492	118	215
	24.5416	90	199
	24.5912	91	200
	24.6408	111	209
	24.6903	102	200
	24.7399	84	194
	24.7895	91	189
	24.8391	74	154
	24.8886	84	154
	24.9382	116	187
	24.9878	59	174
	25.0374	52	199
	25.087	74	191
	25.1365	74	191
	25.1861	68	200
	25.2357	73	202
	25.2853	69	179
	25.3349	77	172
	25.3844	63	142
	25.434	63	130
	25.4836	55	122
	25.5332	69	110
	25.5828	59	98
	25.6323	63	116
	25.6819	55	106
	25.7315	84	130
	25.7811	55	120
	25.8306	57	134
	25.8802	62	115
	25.9298	69	135
	25.9794	59	155
	26.029	38	130
	26.0785	52	119
	26.1281	44	107
	26.1777	54	101
	26.2273	54	101
	26.2769	31	77
	26.3264	49	86
	26.376	55	81
	26.4256	37	82
	26.4752	32	62
	26.5248	51	79
	26.5743	32	81
	26.6239	42	55
	26.6735	33	69
	26.7231	44	62
	26.7726	35	78
	26.8222	44	63
	26.8718	33	72
	26.9214	44	78
	26.971	43	56
	27.0205	52	52
	27.0701	41	67
	27.1197	30	65
	27.1693	43	60
	27.2189	31	59
	27.2684	53	61
	27.318	51	88
	27.3676	41	80
	27.4172	65	94
	27.4668	50	99
	27.5163	73	107
	27.5659	36	87
	27.6155	28	90
	27.6651	45	92
	27.7146	53	85
	27.7642	56	92
	27.8138	41	78
	27.8634	59	46
	27.913	42	67
	27.9625	43	82
	28.0121	49	75
	28.0617	57	83
	28.1113	65	93
	28.1609	50	108
	28.2104	35	88
	28.26	43	71
	28.3096	25	55
	28.3592	29	51
	28.4088	16	29
	28.4583	16	29
	28.5079	20	12
	28.5575	19	14
	28.6071	24	11
	28.6566	23	15
	28.7062	41	14
	28.7558	24	7
	28.8054	35	11
	28.855	35	11
	28.9045	38	22
	28.9541	26	8
	29.0037	27	8
	29.0533	22	14
	29.1029	25	18
	29.1524	32	7
	29.202	34	8
	29.2516	47	7
	29.3012	45	8
	29.3508	50	8
	29.4003	33	10
	29.4499	36	6
	29.4995	48	18
	29.5491	50	16
	29.5986	50	16
	29.6482	41	11
	29.6978	41	13
	29.7474	33	7
	29.797	43	12
	29.8466	32	8
	29.8961	31	5
	29.9457	25	15
	29.9953	28	8
	30.0449	54	7
	30.0944	45	3
	30.144	44	9
	30.1936	39	6
	30.2432	25	7
	30.2928	38	7
	30.3423	32	3
	30.3919	40	6
	30.4415	48	3
	30.4911	54	6
	30.5406	41	6
	30.5902	60	8
	30.6398	59	10
	30.6894	48	6
	30.739	43	15
	30.7886	65	7
	30.8381	63	12
	30.8877	83	16
	30.9373	81	20
	30.9869	73	31
	31.0364	73	25
	31.086	55	26
	31.1356	46	46
	31.1852	60	38
	31.2348	43	44
	31.2843	63	36
	31.3339	69	40
	31.3835	44	54
	31.4331	58	42
	31.4826	48	49
	31.5322	52	61
	31.5818	48	69
	31.6314	60	72
	31.681	29	66
	31.7306	38	68
	31.7801	45	78
	31.8297	45	78
	31.8793	41	41
	31.9289	26	31
	31.9784	30	53
	32.028	31	36
	32.0776	38	23

## Sheet: Figure 5B
	NIR715 (μΜ)
	0			0.5			1
GPR78	0.942374	1.00335	1.0576	0.628929	0.528698	0.610677	0.637553	0.609655	0.572963
CHOP	1.33291	0.910893	0.823633	22.0664	16.8549	17.2615	15.6796	13.2101	11.7132
GADD34	1.04587	0.982268	0.97341	14.0219	13.7609	13.1078	14.7156	13.5934	13.1312
ATF4	1.03269	0.963071	1.00548	2.9147	2.72225	2.55936	2.94377	2.89022	2.88163

## Sheet: Figure 6C
Time (days)	PBS					PBS+light					NIR715					NIR715+light
0	73.9246	82.719	87.1934	0	67.2616	197.309	111.823	71.1555	65.8451	76.5584	99.5408	106.998	139.991	107.116	89.9586	100.584	68.0234	101.606	46.8198	95.8833
3	107.453	93.6351	143.034	32.7254	42.1085	181.041	122.853	127.321	109.349	116.926	174.021	120.416	61.3456	98.1552	93.7904	135.851	73.4241	113.965	52.9439	75.5601
6	96.2578	115.481	175.944	0	127.224	249.761	177.996	49.3009	87.4791	41.2164	82.6176	118.011	64.012	65.269	120.073	74.2959	63.5844	120.141	37.145	55.0928
9	82.5173	190.937	235.742	17.0096	213.916	236.546	263.423	64.3458	136.023	62.3232	115.765	126.294	68.6385	85.6155	208.088	90.4633	45.3591	69.957	18.7957	54.3557
12	84.5562	282.072	320.954	0	284.78	234.037	293.364	71.6646	126.772	51.9816	110.539	217.54	83.1128	114.813	273.668	74.0053	30.12	17.9027	12.3587	64.7741
15	125.187	721.233	719.52	33.52	503.676	264.878	377.261	97.5958	313.681	58.5889	296.858	431.153	200.79	344.995	418.452	238.555	27.5879	0	26.0778	13.0086
18	347.242	1040.54	1011.78	234.222	432.744	454.546	667.226	153.156	415.052	95.8833	349.777	633.74	397.011	645.912	898.037	113.316	33.2151	7.90663	23.4336	24.9163
21	569.216	1751.29	1564.32	461.041	623.688	553.968	1044.38	224.472	585.626	257.525	540.95	1143.24	468.936	1094.75	1316.21	171.499	77.7807	0	27.3758	18.683
24	996.258	1130.88	1784.19	688.745	825.447	757.066	1461.39	239.593	1021.12	605.288	658.536	1328.32	751.999	1449.02	1562.18	445.404	178.44	26.5787	75.0723	29.5628
27	1849.01	2567.86	1501.36	1330.02	1364.94	1014.64	1435.03	465.578	1926.23	1019.29	760.288	2259.19	1248.66	2150.32	2117.36	525.936	407.851	19.9127	136.67	23.7927

## Sheet: Figure 6D
Tumor Weight (g)
	PBS	PBS+light	NIR715	NIR715+light
	1.101	0.901	1.526	0.451
	1.518	1.471	1.125	0.312
	1.231	0.541	0.586	0.004
	1.301	1.162	0.513	0.143
	1.183	0.7	1.506	0.021

[truncated: 27 more sheets: Figure 6E, Figure 6F, Figure 6G, Figure 6I, Figure 6J, Figure 6K, Figure 7C, Figure 7D, Figure 7E, Figure 7F, Figure 8C, Figure 8D, Figure 8E, Figure 8F, Fig. S4, Fig. S6A, Fig. S6B, Fig. S7, Fig. S8A, Fig. S8B …]
